# Supplementary material for: Evaluation of the Anti-Mycobacterial and Anti-Inflammatory Activities of the New Cardiotonic Steroid γ-Benzylidene Digoxin-15 in Macrophage Models of Infection
Source: Microorganisms. 2025 Jan 25;13(2):269. doi: 10.3390/microorganisms13020269 (PMC11857721; doi:10.3390/microorganisms13020269)
Supplement: Supplementary file 1 [file microorganisms-13-00269-s001.zip]

Archive with 6 entries (6 files):
- Figure S1 HPLC analysis of BD-15.pdf
- Figure S2 1H NMR (400 MHz-CDCl3) spectrum of compound BD-15..pdf
- Figure S3 13C NMR (100 MHz-CDCl3) spectrum of compound BD-15..pdf
- Figure S4 ESI MS [-] Analysis of BD15.pdf
- Figure S5 ESI MS [+] Analysis of BD15.pdf
- Figure S6 Infrared spectrum of compound BD-15..pdf
